# Supplementary material for: Biological Traits and Genetic Relationships Amongst Cultivars of Three Species of Tagetes (Asteraceae)
Source: Plants (Basel). 2022 Mar 12;11(6):760. doi: 10.3390/plants11060760 (PMC8951573; doi:10.3390/plants11060760)
Supplement: Supplementary file 1 [file plants-11-00760-s001.zip]

Archive with 1 entries (1 files):
- plants-1604669-supplementary.pdf
